# Supplementary material for: Investigating the relationship between breast cancer risk factors and an AI-generated mammographic texture feature in the Nurses’ Health Study II
Source: medRxiv. 2025 Feb 20:2025.02.18.25322419. Preprint. [Version 1] doi: 10.1101/2025.02.18.25322419 (PMC11875271; doi:10.1101/2025.02.18.25322419)
Supplement: Supplement 2 [file media-2.xlsx]

## Sheet: Table S1
Table S1. Sources of genome-wide significant genetic variants associated with breast cancer risk factors.
Phenotype in GWAS	Source of GWAS variant association (PMID)	Method*	#Original SNPs	#SNPs passed quality control**
Early life body size	32376654	Reported	135	131
Adult body size	32376654	Reported	215	208
Waist-to-hip ratio	30239722	Clumped	253	245
Waist-to-hip ratio adjusted for body mass index	30239722	Clumped	280	274
Height	36224396	Reported	9863	9701
Age at menarche	28436984	Reported	389	352
Age at first birth	34211149	Clumped	65	64
Age at natural menopause	34349265	Reported	290	274
Number of children ever born	36864135	Reported	15	14
Dense area	33037222	Reported	24	24
Non-dense area	33037222	Reported	17	17
Percent density	33037222	Reported	16	16
*Reported: Independent genome-wide significant (P < 5E-8) genetic variants reported by the original GWAS study. Clumped: Independent genome-wide significant (P < 5E-8) genetic variants identified by applying PLINK's clumping function with unified parameters (r^2 < 0.001 within a 10 Mb window) to the corresponding GWAS summary statistics.
**Number of SNPs that could be found in the NHSII imputed genotype data with matching alleles, are non-ambiguous, have a minimum imputation score across the four genotyping platforms greater than 0.3, and have a minor allele frequency greater than 0.005. These genetic variants were included in the final calculation of polygenic scores and the two-sample Mendelian randomization analysis.

## Sheet: Table S2 
Table S2. Logistic regression of breast cancer incidence on mammogram risk score in NHS II.
Independent variable	Dependent variable	Ncase	Ncontrol	Models 1*			Model 2**
				BETA	SE	P	BETA	SE	P
Analysis in all women
Mammogram risk score	Breast cancer incidence	201	561	0.652538	0.10296	2.3305e-10	NA	NA	NA
Analysis in women with available predicted BI-RADS density information
Mammogram risk score	Breast cancer incidence	194	510	0.640683	0.105234	1.14212e-09	0.617294	0.110763	2.50219e-08
Predicted BI-RADS density				0.256244	0.0950247	0.007005	0.0688077	0.103196	0.504922
*Models with mammogram risk score, or predicted BI-RADS density, and age as independent variables.
**Model with mammogram risk score, predicted BI-RADS density, and age as independent variables.

## Sheet: Table S3
Table S3. Linear regression of mammogram risk score on each risk factor: crude and BI-RADS density-adjusted models restricted to controls.
Risk factor	Crude model*				Model adjusted for BI-RADS density**
	N	BETA	SE	P	N	BETA	SE	P
Early life body size	552	-0.151	0.041	0.000222614	501	-0.0702223	0.040269	0.0818074
Body mass index	557	-0.105	0.04	0.00829424	506	0.043104	0.0426595	0.312782
Waist-to-hip ratio	483	-0.072	0.044	0.098	438	0.00139896	0.0434227	0.974314
Waist-to-hip ratio adjusted for BMI	480	-0.023	0.046	0.61	435	0.0146033	0.0445709	0.743341
Height	561	0.009	0.042	0.823	510	0.0404259	0.0399213	0.311716
Age at menarche	558	0.003	0.041	0.943	507	-0.000918786	0.0400873	0.981723
Age at first birth	467	0.068	0.047	0.147	429	0.0570692	0.0454927	0.210361
Age at natural menopause***	383	0.09	0.049	0.066	343	0.0840606	0.0457738	0.0671688
Postmenopausal hormone use ***	371	0.146	0.116	0.208	333	0.0114776	0.11251	0.918807
No. pregnancies >= 6 months	473	-0.051	0.045	0.255	451	0.0111204	0.0430517	0.796291
History of benign breast disease	561	0.324	0.082	9.54306e-05	510	0.163036	0.0815518	0.0461246
Predicted BI-RADS density	510	0.383	0.041	3.87823e-19	-	-	-	-
Family history of breast cancer	561	0.0918259	0.109402	0.401638	510	0.0721179	0.106716	0.49948
*Models include adjustments for age.
**Models include adjustments for age and predicted BI-RADS density.
***Analyses were restricted to post-menopausal women.

## Sheet: Table S4
Table S4. Linear regression of mammogram risk score on each risk factor: manopausal status-adjusted model.
Risk factor	Analysis adjusting for case-control status*				Analysis restricting to controls**
	N	BETA	SE	P	N	BETA	SE	P
Early life body size	823	-0.079709	0.0319291	0.0127408	544	-0.147829	0.0407699	0.000315229
Body mass index	835	-0.0785391	0.0324603	0.0157543	549	-0.105649	0.040237	0.00889136
Waist-to-hip ratio	716	-0.0521292	0.034443	0.1306	477	-0.0649852	0.0438107	0.138658
Waist-to-hip ratio adjusted for body mass index	713	-0.0145588	0.0345827	0.673894	474	-0.0350516	0.0464426	0.450791
Height	839	-0.021498	0.0318948	0.50048	553	0.0143451	0.0423088	0.734697
Age at menarche	836	-0.00176246	0.0317662	0.955768	550	-0.00392536	0.0410059	0.923773
Age at first birth	685	0.0366778	0.0358449	0.30656	459	0.0774492	0.047768	0.105635
No. pregnancies >= 6 months	749	-0.0026549	0.0338683	0.93754	467	-0.0631121	0.0452987	0.164216
History of benign breast disease	839	0.232832	0.0654787	0.000398	553	0.332584	0.0827026	6.5955e-05
Predicted BI-RADS density	773	0.312653	0.0334297	9.17928e-20	503	0.386534	0.0415608	4.40783e-19
Family history of breast cancer	839	0.0209094	0.0816584	0.797968	553	0.103253	0.110254	0.349427
*Models include adjustments for age, menopausal status, and breast cancer case-control status.
**Models include adjustments for age, and menopausal status.

## Sheet: Table S5
Table S5. Linear regression of mammogram risk score on polygenic score for each risk factor: crude and BI-RADS density-adjusted models restricted to controls.
Risk factor	Crude model*				Model adjusted for BI-RADS density**
	N	BETA	SE	P	N	BETA	SE	P
Early life body size	240	-0.013	0.072	0.853	219	0.0371993	0.0685496	0.58796
Adult body size	240	-0.018	0.069	0.794	219	0.0122677	0.0662879	0.853362
Waist-to-hip ratio	240	-0.021	0.065	0.752	219	0.0867138	0.0628901	0.169477
Waist-to-hip ratio adjusted for body mass index	240	0.092	0.063	0.145	219	0.155986	0.0593688	0.00926404
Height	240	-0.044	0.07	0.527	219	-0.0642022	0.0661791	0.333143
Age at menarche	240	0.018	0.07	0.794	219	-0.0100454	0.0662241	0.879585
Age at first birth	240	0.007	0.066	0.915	219	-0.0276227	0.0623083	0.658007
Age at natural menopause	240	-0.06	0.067	0.372	219	-0.0367977	0.0630703	0.560249
Number of children ever born	240	-0.031	0.066	0.64	219	-0.00591101	0.0621387	0.924309
Dense area	240	0.165682	0.0648825	0.0113266	219	0.0633869	0.0659558	0.337676
Non-dense area	240	0.00981691	0.0661351	0.882131	219	-0.0075706	0.0628585	0.904255
Percent density	240	0.16514	0.0669957	0.0144557	219	0.114142	0.0664459	0.0873616
*Models include adjustments for age, genotyping platform, and the top ten genetic principal components.
**Models include adjustments for age, predicted BI-RADS density, genotyping platform, and the top ten genetic principal components.

## Sheet: Table S6
Table S6. Linear regression of mammogram risk score on polygenic score for each risk factor: manopausal status-adjusted model.
Risk factor	Analysis adjusting for case-control status*				Analysis restricting to controls**
	N	BETA	SE	P	N	BETA	SE	P
Early life body size	377	-0.0253987	0.0500797	0.612351	237	-0.0409897	0.0727798	0.573877
Adult body size	377	-0.00276682	0.0492335	0.955216	237	-0.043707	0.0695697	0.530499
Waist-to-hip ratio	377	0.00464073	0.0486439	0.924049	237	-0.0270451	0.0651374	0.678404
Waist-to-hip ratio adjusted for body mass index	377	0.0596525	0.0481843	0.216527	237	0.0814026	0.0629411	0.197271
Height	377	-0.00144541	0.0495934	0.976765	237	-0.0431166	0.0696701	0.536649
Age at menarche	377	-0.044545	0.0499491	0.373096	237	0.000523683	0.0698584	0.994026
Age at first birth	377	-0.00497065	0.0486901	0.918744	237	0.0182097	0.0662677	0.783738
Age at natural menopause	377	-0.0456638	0.049941	0.361147	237	-0.0770842	0.0678938	0.257469
Number of children ever born	377	-0.0553496	0.0494603	0.263862	237	-0.0334728	0.0660714	0.612936
Dense area	377	0.155824	0.0481756	0.00133227	237	0.1883	0.0644386	0.00384228
Non-dense area	377	-0.0039641	0.0486512	0.935106	237	-0.0176246	0.0674648	0.794153
Percent density	377	0.146013	0.0482184	0.0026394	237	0.19911	0.0670176	0.00330104
*Models include adjustments for age, menopausal status, genotyping platform, the top ten genetic principal components, and breast cancer case-control status.
**Models include adjustments for age, menopausal status, genotyping platform, and the top ten genetic principal components.

## Sheet: Table S7
Table S7. Linear regression of each risk factor on the corresponding polygenic score: crude model.
Risk factor	Analysis among all samples*						Analysis restricting to controls**
	N	R²	F	BETA	SE	P	N	R²	F	BETA	SE	P
Early life body size	370	0.05	18.18	0.22	0.05	2.56e-05	233	0.04	9.5	0.21	0.07	0.0023
Body mass index	381	0.08	34.43	0.29	0.05	9.65e-09	238	0.04	10.6	0.22	0.07	0.0013
Waist-to-hip ratio	336	0.03	10.92	0.18	0.05	0.00105	213	0.06	12.43	0.23	0.06	0.000517
Waist-to-hip ratio adjusted for body mass index	334	0	0.02	-0.01	0.06	0.88	211	0	0	0	0.07	0.97
Height	383	0.36	212.55	0.59	0.04	1.43e-38	240	0.33	116.11	0.55	0.05	2.61e-22
Age at menarche	383	0.07	29.7	0.27	0.05	9.06e-08	240	0.08	19.68	0.29	0.07	1.4e-05
Age at first birth	311	0	1.19	0.06	0.06	0.28	196	0.02	3.84	0.13	0.06	0.05
Age at natural menopause***	259	0.02	5.36	0.15	0.06	0.0214	173	0.01	1.63	0.1	0.08	0.2
No. pregnancies >= 6 months	340	0	0.03	-0.01	0.05	0.87	198	0	0.01	-0.01	0.07	0.94
Predicted BI-RADS density#	353	0	1.47	0.07	0.05	0.23	219	0.03	6.12	0.17	0.07	0.0141
Predicted BI-RADS density^	353	0.03	9.09	0.16	0.05	0.00276	219	0.05	11.34	0.22	0.06	0.000896
*Models include adjustments for age, predicted BI-RADS density, genotyping platform, the top ten genetic principal components, and breast cancer case-control status.
**Models include adjustments for age, predicted BI-RADS density, genotyping platform, and the top ten genetic principal components.
***Analysis on age at natural menopause was restricted to post-menopausal women.
#Results of linear regression of predicted BI-RADS density on the PGS for percent density.
^Results of linear regression of predicted BI-RADS density on the PGS for dense area.

## Sheet: Table S8
Table S8. Linear regression of each risk factor on the corresponding polygenic score: manopausal status-adjusted model.
Risk factor	Analysis among all samples*						Analysis restricting to controls**
	N	R²	F	BETA	SE	P	N	R²	F	BETA	SE	P
Early life body size	364	0.0488099	18.5759	0.222083	0.0515276	2.10696e-05	230	0.0422033	10.0464	0.22185	0.0699931	0.00173579
Body mass index	375	0.0835095	33.9873	0.288401	0.0494696	1.20198e-08	235	0.0427378	10.4025	0.217131	0.0673216	0.00143893
Waist-to-hip ratio	331	0.0306626	10.4071	0.175335	0.0543504	0.00138148	211	0.0546503	12.0822	0.221255	0.0636533	0.000619006
Waist-to-hip ratio adjusted for body mass index	329	0.000100548	0.0328825	-0.0102905	0.0567483	0.856217	209	4.12461e-06	0.000853798	0.00205273	0.0702512	0.976717
Height	377	0.363972	214.597	0.594128	0.0405573	9.63539e-39	237	0.336933	119.413	0.553909	0.0506887	9.58643e-23
Age at menarche	377	0.07321	29.6224	0.275278	0.0505779	9.50212e-08	237	0.0753028	19.1372	0.287669	0.0657586	1.82947e-05
Age at first birth	305	0.00578513	1.7631	0.0750915	0.0565526	0.185238	193	0.0235324	4.60301	0.138531	0.0645692	0.0331783
No. pregnancies >= 6 months	335	6.75806e-05	0.0225059	-0.00818704	0.0545732	0.88084	196	3.63428e-05	0.00705077	-0.0060974	0.072615	0.933168
Predicted BI-RADS density#	348	0.00548505	1.9083	0.0747083	0.0540812	0.168044	216	0.0330813	7.3216	0.18325	0.0677238	0.00736228
Predicted BI-RADS density^	348	0.0239071	8.47447	0.157366	0.0540575	0.0038351	216	0.0492852	11.0938	0.215594	0.0647286	0.00102013
*Models include adjustments for age, predicted BI-RADS density, genotyping platform, the top ten genetic principal components, and breast cancer case-control status.
**Models include adjustments for age, predicted BI-RADS density, genotyping platform, and the top ten genetic principal components.
#Results of linear regression of predicted BI-RADS density on the PGS for percent density.
^Results of linear regression of predicted BI-RADS density on the PGS for dense area.

## Sheet: Table S9
Table S9. Linear regression of each risk factor on the corresponding polygenic score: BI-RADS density-adjusted model.
Risk factor	Analysis among all samples*						Analysis restricting to controls**
	N	R²	F	BETA	SE	P	N	R²	F	BETA	SE	P
Early life body size	341	0.0419316	14.837	0.207756	0.0539363	0.000140151	212	0.0353028	7.68487	0.203646	0.0734611	0.00606898
Body mass index	351	0.0786927	29.8095	0.283514	0.0519275	9.06552e-08	217	0.044612	10.0395	0.22558	0.0711942	0.0017552
Waist-to-hip ratio	307	0.0273353	8.57158	0.16706	0.0570615	0.00367152	193	0.0560447	11.3401	0.22849	0.0678513	0.000917265
Waist-to-hip ratio adjusted for BMI	305	7.24976e-05	0.0219684	-0.00885676	0.0597553	0.88227	191	0.000423238	0.0800259	0.0212264	0.0750345	0.777572
Height	353	0.365311	202.027	0.605993	0.0426347	1.56664e-36	219	0.339737	111.657	0.570998	0.0540371	2.53023e-21
Age at menarche	353	0.0694094	26.1798	0.259794	0.0507746	5.13152e-07	219	0.0754225	17.7018	0.283237	0.0673196	3.7818e-05
Age at first birth	284	0.00131798	0.372162	0.0349537	0.0572964	0.54232	176	0.0193825	3.43921	0.122936	0.0662904	0.0653583
Age at natural menopause***	240	0.0174218	4.21992	0.137532	0.0669502	0.0410445	156	0.00663615	1.02879	0.0863669	0.0851497	0.312033
No. pregnancies >= 6 months	321	0.000293696	0.0937166	-0.0171687	0.0560826	0.759704	188	9.20657e-05	0.0171258	-0.00972992	0.0743505	0.896023
*Models include adjustments for age, predicted BI-RADS density, genotyping platform, the top ten genetic principal components, and breast cancer case-control status.
**Models include adjustments for age, predicted BI-RADS density, genotyping platform, and the top ten genetic principal components.
***Analysis on age at natural menopause was restricted to post-menopausal women.

## Sheet: Table S10
Table S10. Two-stage least squares (2SLS) regression between each risk factor (exposure) and mammogram risk score (outcome): crude and BI-RADS density-adjusted models restricted to controls.
Risk factor	Crude model*				Model adjusted for BI-RADS**
	N	BETA	SE	P	N	BETA	SE	P
Early life body size	233	-0.038	0.312	0.904	212	0.197258	0.337897	0.560041
Body mass index	238	-0.083	0.305	0.786	217	0.0536073	0.298076	0.857457
Waist-to-hip ratio	213	-0.125	0.329	0.705	193	0.751796	0.592912	0.206482
Height	240	-0.081	0.129	0.53	219	-0.113175	0.118089	0.339012
Age at menarche	240	0.061	0.236	0.795	219	-0.03509	0.230855	0.879338
Age at natural menopause***	173	-2.123	7.171	0.768	156	NA	NA	NA
*Models include adjustments for age, genotyping platform, and the top ten genetic principal components.
**Models include adjustments for age, predicted BI-RADS density, genotyping platform, and the top ten genetic principal components.
***Analysis on age at natural menopause was restricted to post-menopausal women.

[truncated: 7 more sheets: Table S11, Table S12, Table S13, Table S14, Table S15, Table S16, Table S17]
